# Supplementary material for: Accumulation of Senescent Neural Cells in Murine Lupus With Depression-Like Behavior
Source: Front Immunol. 2021 Nov 3;12:692321. doi: 10.3389/fimmu.2021.692321 (PMC8597709; doi:10.3389/fimmu.2021.692321)
Supplement: Supplementary file 1 [file Table_1.xlsx]

## Sheet: Primer
Supplementary Table.1 Specific primer sequence used for real-time PCR
Gene	Forward	Reverse
Cdkn1a	5' GTACTTCCTCTGCCCTGCTG 3'	5' AGAAGACCAATCTGCGCTTG 3'
Cdkn2a(Ink4a)	5' TGTTGAGGCTAGAGAGGATCTTG 3'	5' CGAATCTGCACCGTAGTTGAGC 3'
Cdkn2a(Arf)	5' CGGAATCCTGGACCAGGTG 3'	5' ACCAGCGTGTCCAGGAAGC 3'
Cdkn2b	5' AATAACTTCCTACGCATTTTCTGC 3'	5' CCCTTGGCTTCAAGGTGAG 3'
Trp53	5' AGCATCTTATCCGGGTGGAAG 3'	5' CCCATGCAGGAGCTATTACACA 3'
Tnfa	5' GGTGCCTATGTCTCAGCCTCTT 3'	5' GCCATAGAACTGATGAGAGGGAG 3'
Serpine1	5' CCTCTTCCACAAGTCTGATGGC 3'	5' GCAGTTCCACAACGTCATACTCG 3'
Il1b	5' TGGACCTTCCAGGATGAGGACA 3'	5' GTTCATCTCGGAGCCTGTAGTG 3'(
IL6	5' TACCACTTCACAAGTCGGAGGC 3'	5' CTGCAAGTGCATCATCGTTGTTC 3'
Mmp3	5' CTCTGGAACCTGAGACATCACC 3'	5' AGGAGTCCTGAGAGATTTGCGC 3'
Ifna	5' GGACTTTGGATTCCCGCAGGAGAAG 3'	5' GCTGCATCAGACAGCCTTGCAGGTC 3'
Ifnb	5' AACCTCACCTACAGGGCGGACTTCA 3'	5' TCCCACGTCAATCTTTCCTCTTGCTTT 3'
Lnmb1	5' AGGAAGAGCTGGAGCAGACCTA 3'	5' GCAGGTTAGAGAGCTGTGAGGA 3'
Gapdh	5' AGGTCGGTGTGAACGGATTTG 3'	5' TGTAGACCATGTAGTTGAGGTCA 3'
Atcb	5' CATTGCTGACAGGATGCAGAAGG 3'	5' TGCTGGAAGGTGGACAGTGAGG 3'
Hprt1	5' TGGGAGGCCATCACATTGT 3'	5' AATCCAGCAGGTCAGCAAAGA 3'
Tbp	5' CTACCGTGAATCTTGGCTGTAAAC 3'	5' AATCAACGCAGTTGTCCGTGGC 3'
